# Supplementary material for: Universal Live-Attenuated Influenza Vaccine Candidates Expressing Multiple M2e Epitopes Protect Ferrets against a High-Dose Heterologous Virus Challenge
Source: Viruses. 2021 Jun 30;13(7):1280. doi: 10.3390/v13071280 (PMC8310119; doi:10.3390/v13071280)
Supplement: Supplementary file 1 [file viruses-13-01280-s001.zip]

Archive with 1 entries (1 files):
- viruses-1281957-SI.pdf
